# Supplementary material for: Low-temperature hydroformylation of ethylene by phosphorous stabilized Rh sites in a one-pot synthesized Rh-(O)-P-MFI zeolite
Source: Nat Commun. 2023 Nov 7;14:7174. doi: 10.1038/s41467-023-42938-4 (PMC10630368; doi:10.1038/s41467-023-42938-4)
Supplement: Supplementary file 3 — Source Data File [file 41467_2023_42938_MOESM3_ESM.xlsx]

## Sheet: Figure 3a
	Rh-MFI-cal	Catalytic data
			STY										Selectivity %
	Temperature (oC)	Time (min)	STYC2H6 (mol s-1 gcat-1)	STYC2H6 (mol h-1 gcat-1)	STYC2H6 (g h-1 Kgcat-1)	STYPropanal (mol s-1 gcat-1)	STYPropanal (mol h-1 gcat-1)	STYPropanal (g h-1 Kgcat-1)		Temperature (oC)	Time (min)	Conversion	C2H6	Propanal	Propanol
	50	0	5.40851e-09	1.94706e-05	0.585482	1.45869e-07	0.000525129	30.4995		50	0	0.230874	3.45184	93.0972	3.45098
		20	6.68855e-09	2.40788e-05	0.724049	1.73489e-07	0.000624561	36.2745			20	0.273693	3.60093	93.4018	2.99729
		40	7.48917e-09	2.6961e-05	0.810717	1.81431e-07	0.000653152	37.935			40	0.286012	3.85831	93.4706	2.67114
		60	0	0	0	1.84739e-07	0.000665059	38.6266			60	0.273989	0	97.0516	2.94843
		80	1.34898e-08	4.85632e-05	1.4603	1.86836e-07	0.00067261	39.0652			80	0.303179	6.55621	90.8048	2.639
		100	4.25605e-09	1.53218e-05	0.460726	1.89164e-07	0.000680991	39.5519			100	0.293568	2.13622	94.9462	2.9176
		120	5.51291e-09	1.98465e-05	0.596783	1.92206e-07	0.000691942	40.188			120	0.299718	2.71029	94.4935	2.79618
		140	1.11211e-08	4.0036e-05	1.20388	1.88303e-07	0.00067789	39.3718			140	0.301447	5.43606	92.0433	2.52063
		160	5.52367e-09	1.98852e-05	0.597948	1.86866e-07	0.000672717	39.0714			160	0.291911	2.7882	94.325	2.88683
	70	0	2.21297e-08	7.96669e-05	2.39558	4.2354e-07	0.00152474	88.5571		70	0	0.671633	4.85501	92.9201	2.22491
		20	1.97849e-08	7.12255e-05	2.14175	4.38028e-07	0.0015769	91.5864			20	0.691831	4.21386	93.2931	2.49308
		40	1.11398e-08	4.01033e-05	1.20591	3.94147e-07	0.00141893	82.4113			40	0.612074	2.68177	94.8858	2.43241
		60	1.76461e-08	6.3526e-05	1.91023	3.63982e-07	0.00131034	76.1044			60	0.575469	4.51829	93.1978	2.28388
		80	1.62032e-08	5.83315e-05	1.75403	3.39091e-07	0.00122073	70.8999			80	0.535205	4.46096	93.3565	2.18257
		100	1.14119e-08	4.10829e-05	1.23536	3.22812e-07	0.00116212	67.4961			100	0.504529	3.33288	94.2782	2.38896
		120	8.1519e-09	2.93469e-05	0.88246	3.02817e-07	0.00109014	63.3154			120	0.468787	2.56231	95.1814	2.25629
		140	8.07568e-09	2.90724e-05	0.874208	2.9701e-07	0.00106923	62.1011			140	0.460457	2.58427	95.0449	2.37083
	90	0	4.05339e-08	0.000145922	4.38788	6.12598e-07	0.00220535	128.087		90	0	0.982876	6.0767	91.8384	2.08487
		20	3.60576e-08	0.000129807	3.90331	5.7676e-07	0.00207634	120.594			20	0.92273	5.75798	92.1018	2.14024
		40	2.72257e-08	9.80125e-05	2.94724	5.41353e-07	0.00194887	113.191			40	0.856048	4.68628	93.1817	2.13205
		60	2.78167e-08	0.00010014	3.01122	5.11116e-07	0.00184002	106.868			60	0.811138	5.05311	92.848	2.09891
		80	2.92506e-08	0.000105302	3.16644	4.96097e-07	0.00178595	103.728			80	0.790265	5.45393	92.4998	2.04627
		100	2.81204e-08	0.000101233	3.04409	4.84345e-07	0.00174364	101.271			100	0.769727	5.38309	92.7183	1.89863
		120	2.24109e-08	8.06793e-05	2.42603	4.57972e-07	0.0016487	95.7565			120	0.721614	4.57617	93.515	1.90884
		140	1.91463e-08	6.89267e-05	2.07262	4.55567e-07	0.00164004	95.2537			140	0.713825	3.95221	94.0391	2.0087
		160	1.9305e-08	6.94979e-05	2.0898	4.3717e-07	0.00157381	91.407			160	0.686587	4.14305	93.8215	2.03548
		180	1.98484e-08	7.14542e-05	2.14863	4.41322e-07	0.00158876	92.2751			180	0.693218	4.21894	93.8066	1.97451
		200	1.83579e-08	6.60885e-05	1.98728	4.28012e-07	0.00154084	89.4922			200	0.671302	4.02951	93.9475	2.02299
		220	1.92228e-08	6.9202e-05	2.0809	4.15308e-07	0.00149511	86.8359			220	0.653873	4.33182	93.589	2.07922

## Sheet: Figure 4
	Rh-MFI-calred	catalytic data
			STY										Selectivity %
	Temperature (oC)	Time (min)	STYC2H6 (mol s-1 gcat-1)	STYC2H6 (mol h-1 gcat-1)	STYC2H6 (g h-1 Kgcat-1)	STYPropanal (mol s-1 gcat-1)	STYPropanal (mol h-1 gcat-1)	STYPropanal (g h-1 Kgcat-1)		Temperature (oC)	Time (min)	Conversion	C2H6	Propanal	Propanol
	50	0	1.00147e-08	3.60528e-05	1.08411	1.89115e-07	0.000680815	39.5417		50	0	0.315236	4.80688	90.7721	4.42102
		20	5.27196e-09	1.89791e-05	0.5707	1.45055e-07	0.000522197	30.3292			20	0.235208	3.39142	93.3127	3.29592
		40	4.71652e-09	1.69795e-05	0.510572	1.26989e-07	0.000457162	26.552			40	0.20666	3.45323	92.9763	3.5705
		60	7.2262e-09	2.60143e-05	0.78225	1.17016e-07	0.000421258	24.4667			60	0.192522	5.67925	91.9659	2.35489
		80	6.06667e-09	2.184e-05	0.656729	1.09688e-07	0.000394876	22.9344			80	0.179681	5.10868	92.3669	2.52438
		100	1.17491e-09	4.22966e-06	0.127186	1.06457e-07	0.000383245	22.2588			100	0.166427	1.06817	96.7855	2.14638
		120	2.80516e-09	1.00986e-05	0.303664	1.02147e-07	0.00036773	21.3578			120	0.161018	2.63599	95.9871	1.37695
		140	3.35576e-09	1.20807e-05	0.363267	9.92928e-08	0.000357454	20.7609			140	0.158306	3.20741	94.9034	1.88919
	70	0	9.46009e-09	3.40563e-05	1.02407	2.56713e-07	0.000924165	53.6755		70	0	0.408519	3.50384	95.0815	1.41464
		20	3.20204e-09	1.15274e-05	0.346627	2.32045e-07	0.000835362	48.5178			20	0.360479	1.34403	97.3987	1.25723
		40	7.60967e-09	2.73948e-05	0.823762	1.93737e-07	0.000697454	40.5081			40	0.308751	3.72922	94.9436	1.3272
		60	5.94354e-09	2.13967e-05	0.6434	1.7701e-07	0.000637237	37.0107			60	0.281573	3.19386	95.1193	1.68686
		80	4.14291e-09	1.49145e-05	0.448478	1.71368e-07	0.000616924	35.8309			80	0.270386	2.31837	95.8972	1.78445
		100	7.86204e-09	2.83033e-05	0.851082	1.70337e-07	0.000613214	35.6154			100	0.272214	4.37004	94.6803	0.949673
		120	7.04593e-09	2.53654e-05	0.762736	1.70403e-07	0.00061345	35.6292			120	0.272151	3.91733	94.7388	1.34387
	90	0	1.07087e-08	3.85513e-05	1.15924	3.22342e-07	0.00116043	67.3979		90	0	0.510941	3.17122	95.457	1.37176
		20	1.19056e-08	4.28603e-05	1.28881	3.2903e-07	0.00118451	68.7961			20	0.521963	3.45123	95.3798	1.16901
		40	1.61553e-08	5.81592e-05	1.74885	3.32951e-07	0.00119862	69.6161			40	0.534063	4.57703	94.3299	1.0931
		60	2.18574e-08	7.86867e-05	2.36611	3.36456e-07	0.00121124	70.3489			60	0.547958	6.0355	92.9056	1.05888
		80	1.90167e-08	6.84602e-05	2.0586	3.58667e-07	0.0012912	74.9929			80	0.577234	4.98476	94.0156	0.999672
		100	1.61493e-08	5.81374e-05	1.74819	3.6086e-07	0.00129909	75.4514			100	0.576369	4.23948	94.7324	1.02811
		120	1.22623e-08	4.41442e-05	1.32742	3.64876e-07	0.00131355	76.2911			120	0.576481	3.21845	95.7681	1.01341

## Sheet: Figure 8
	Rh-(O)-P-MFI-calred		catalytic data
			STY										Selectivity %
	Temperature (oC)	Time (min)	STYC2H6 (mol s-1 gcat-1)	STYC2H6 (mol h-1 gcat-1)	STYC2H6 (g h-1 Kgcat-1)	STYPropanal (mol s-1 gcat-1)	STYPropanal (mol h-1 gcat-1)	STYPropanal (g h-1 Kgcat-1)		Temperature (oC)	Time (min)	Conversion	C2H6	Propanal	Propanol
	50	0	3.82499e-09	1.377e-05	0.414062	3.34773e-07	0.00120518	69.997		50	0	0.520239	1.0866	95.1019	3.81154
		20	3.87554e-09	1.39519e-05	0.419535	2.7194e-07	0.000978985	56.8595			20	0.421149	1.36	95.4288	3.21123
		40	3.51972e-09	1.2671e-05	0.381017	2.26786e-07	0.000816428	47.4181			40	0.350185	1.48543	95.7106	2.80399
		60	5.54208e-09	1.99515e-05	0.599941	2.02113e-07	0.000727608	42.2595			60	0.314702	2.60265	94.9156	2.48173
		80	3.90302e-09	1.40509e-05	0.42251	1.86995e-07	0.00067318	39.0983			80	0.289698	1.99112	95.395	2.61388
		100	4.43563e-09	1.59683e-05	0.480165	1.74634e-07	0.000628682	36.5139			100	0.270661	2.42198	95.3553	2.22268
		120	3.55034e-09	1.27812e-05	0.384331	1.68301e-07	0.000605883	35.1897			120	0.260009	2.01801	95.6621	2.31988
		140	0	0	0	1.62688e-07	0.000585677	34.0161			140	0.244528	0	98.326	1.67401
	70	0	1.4996e-08	5.39855e-05	1.62334	4.56475e-07	0.00164331	95.4434		70	0	0.707514	3.13243	95.3506	1.51695
		20	1.11092e-08	3.99932e-05	1.20259	3.75255e-07	0.00135092	78.4613			20	0.579289	2.8342	95.7355	1.43028
		40	8.47711e-09	3.05176e-05	0.917664	3.16067e-07	0.00113784	66.0857			40	0.485395	2.58104	96.2333	1.18568
		60	3.32965e-09	1.19867e-05	0.360442	2.96857e-07	0.00106868	62.0691			60	0.447816	1.09886	97.969	0.932183
		80	7.13228e-09	2.56762e-05	0.772083	2.80403e-07	0.00100945	58.6289			80	0.42907	2.45664	96.5821	0.961277
		100	3.68458e-10	1.32645e-06	0.0398863	2.71683e-07	0.00097806	56.8058			100	0.405933	0.134145	98.9123	0.953567
		120	7.87486e-09	2.83495e-05	0.852469	2.64569e-07	0.00095245	55.3183			120	0.407938	2.85293	95.8489	1.29817
		140	8.10426e-09	2.91753e-05	0.877302	2.58784e-07	0.000931621	54.1086			140	0.397867	3.01035	96.126	0.863624
		160	3.0279e-09	1.09004e-05	0.327776	2.50866e-07	0.000903117	52.453			160	0.379506	1.17914	97.6932	1.12768
	90	0	2.53394e-08	9.12217e-05	2.74304	5.10119e-07	0.00183643	106.66		90	0	0.797726	4.69444	94.5061	0.799485
		20	2.14211e-08	7.7116e-05	2.31888	4.9898e-07	0.00179633	104.331			20	0.776014	4.07957	95.0289	0.891574
		40	1.93821e-08	6.97755e-05	2.09815	5.00082e-07	0.0018003	104.561			40	0.77288	3.70621	95.625	0.668825
		60	1.62232e-08	5.84036e-05	1.7562	4.95316e-07	0.00178314	103.565			60	0.762257	3.14541	96.0336	0.821037
		80	1.97456e-08	7.1084e-05	2.1375	4.96076e-07	0.00178588	103.724			80	0.76792	3.8001	95.4717	0.728216
		100	1.65621e-08	5.96237e-05	1.79288	4.84132e-07	0.00174287	101.226			100	0.746183	3.2803	95.8871	0.832586

## Sheet: Figure 9
	Comparative catalytic data
			STYPropanal (mol h-1 gcat-1)
	Temperature (oC)	Time (min)	Rh-MFI-cal	Rh-MFI-calred	Rh-(O)-P-MFI-calred
	200	0	0.00332115	0.00516708	0.00673028
		20	0.00336968	0.00547885	0.00698791
		40	0.00343445	0.00542118	0.00681714
		60	0.00337797	0.00526032	0.00669761
		80	0.00339486	0.00507425	0.0065979
		100	0.00338152	0.00484529	0.00641241
		120	0.00338297	0.00482015	0.00628764
		140	0.00335339	0.00468547	0.00625169
		160	0.00336026	0.00460143	0.00612219
		180	0.00328813	0.00452856	0.00603767
		200	0.00324661	0.00443144	0.00596297
